# Supplementary material for: Insights Into the Impact of Small RNA SprC on the Metabolism and Virulence of Staphylococcus aureus
Source: Front Cell Infect Microbiol. 2022 Feb 23;12:746746. doi: 10.3389/fcimb.2022.746746 (PMC8905650; doi:10.3389/fcimb.2022.746746)
Supplement: Supplementary Table 3 — Statistical analysis of differential ions quantification data. [file Table_3.xlsx]

## Sheet: KO (N315△sprC)_WT.significant
Supplementary table 3. Statistical analysis of differential ions quantification data. Ratio column was obtained by comparing ions of N315△sprC with those of N315. VIP represents projected importance of variables for PLS-DA models. The differential ions were screened based on ratio ≥ 2 or ratio ≤ 1/2, p-value ≤ 0.05 and VIP ≥ 1. CV shows coefficient of variation of QC samples after normalisation. …
ID	Metabolite	HMDB	KEGG	Level1	Level2	Level3	Pathway	regulated	ratio	t.test_p.value	wilcox.test_p.value	VIP	sample	cv
pos-9.594_431.29347								up	368.825	5.06e-07	0.0021645	2.06419	KO:WT	0.161949
neg-3.714_374.0593								up	95.0422	0.000282611	0.0021645	1.78228	KO:WT	0.0898825
neg-3.603_568.16523								up	59.2587	6.19e-06	0.0021645	1.87159	KO:WT	0.0512173
neg-4.022_601.19064								up	39.7872	5.64e-05	0.0021645	1.80323	KO:WT	0.0832216
neg-3.665_481.07922								up	38.8582	0.000114424	0.0021645	1.87912	KO:WT	0.065191
neg-3.604_481.13317	talampicillin		C11751					up	31.6356	3.23e-05	0.0021645	1.79347	KO:WT	0.0408439
neg-3.476_467.11749								up	30.5003	0.000124757	0.0021645	1.76126	KO:WT	0.0471155
neg-3.425_571.21232								up	29.3739	6.45e-05	0.0021645	1.88257	KO:WT	0.168711
pos-9.595_505.31764	bardoxolone methyl							up	27.1092	0.000393683	0.0021645	2.12862	KO:WT	0.172803
neg-3.661_374.05931								up	26.5697	0.000349272	0.0021645	1.74254	KO:WT	0.0589862
neg-3.599_435.12781								up	26.4478	6.49e-05	0.0021645	1.78606	KO:WT	0.0384333
pos-3.729_211.02979	[similar to: np-011220; mass: 0.8930 da]							up	25.6047	0.00131262	0.0021645	1.99498	KO:WT	0.182216
neg-3.357_613.16876								up	25.5297	2.43e-05	0.0021645	1.84233	KO:WT	0.160006
pos-3.606_481.13387	1-{[(6r,7r)-7-{[(2z)-2-(2-amino-1,3-thiazol-4-yl)-2-(methoxyimino)acetyl]amino}-2-carboxy-8-oxo-5-thia-1-azabicyclo[4.2.0]oct-2-en-3-yl]methyl}-1-methylpyrrolidinium							up	24.9307	7.88e-05	0.0021645	2.09423	KO:WT	0.0526227
neg-3.776_489.15864								up	24.8996	1.9e-05	0.0021645	1.85381	KO:WT	0.125055
neg-3.49_585.11968								up	23.9173	0.00200293	0.0021645	1.6376	KO:WT	0.162606
pos-3.551_503.1182								up	22.3839	0.000476927	0.0021645	2.08172	KO:WT	0.157521
neg-3.881_619.14708								up	22.113	7.52e-06	0.0021645	1.86479	KO:WT	0.0962221
neg-3.173_439.08654								up	21.5582	0.00104794	0.0021645	1.73037	KO:WT	0.0954365
pos-3.15_255.06254								up	21.3156	0.000381254	0.0021645	2.12947	KO:WT	0.0839284
pos-3.314_634.23357								up	19.8508	1.43e-06	0.0021645	2.16378	KO:WT	0.0706472
pos-9.596_489.32311								up	19.0472	0.000996666	0.0021645	2.09511	KO:WT	0.152189
neg-3.393_518.13157	tetradecamethylcycloheptasiloxane							up	18.8244	4.39e-05	0.0021645	1.8272	KO:WT	0.186166
neg-4.034_635.1749								up	18.7544	8.61e-05	0.0021645	1.80685	KO:WT	0.104828
neg-3.273_622.19707								up	18.2444	0.000117354	0.0021645	1.88536	KO:WT	0.103484
neg-3.59_443.17757								up	18.0795	2.83e-05	0.0021645	1.82888	KO:WT	0.0405655
neg-3.617_439.12284								up	16.4883	0.000119487	0.0021645	1.84767	KO:WT	0.0711277
pos-3.555_463.12336	peonidin 3-d-glucoside							up	16.2354	1.08e-05	0.0021645	2.14385	KO:WT	0.0632856
neg-1.381_304.05875	nigrescin							up	16.1839	0.00178139	0.0021645	1.73001	KO:WT	0.077956
neg-3.752_597.21058								up	15.8712	3.31e-05	0.0021645	1.86093	KO:WT	0.109135
pos-4.009_583.17974								up	15.6081	0.00095724	0.0021645	2.08431	KO:WT	0.173574
pos-3.52_469.13427	bucladesine							up	15.573	2.07e-05	0.0021645	2.12272	KO:WT	0.124643
neg-3.335_471.18687								up	15.2359	0.00032842	0.004329	1.68472	KO:WT	0.12416
neg-3.504_555.16304								up	14.6667	0.000359266	0.0021645	1.81729	KO:WT	0.111414
pos-9.583_507.33364	1-(10z-heptadecenoyl)-sn-glycero-3-phosphocholine							up	14.6311	0.00174723	0.0021645	2.07152	KO:WT	0.0999888
neg-3.187_438.08933								up	14.5605	5e-06	0.0021645	1.89121	KO:WT	0.05428
neg-3.306_634.23329								up	14.5405	0.000159392	0.0021645	1.87906	KO:WT	0.120374
pos-3.608_239.11515								up	14.3997	1.5e-06	0.0021645	2.18825	KO:WT	0.0733586
pos-9.582_464.29142	pristimerin		C08633					up	14.0505	0.00119009	0.0021645	2.09171	KO:WT	0.0961395
pos-3.965_257.07149	methiocarb-sulfone							up	13.7535	3.31e-05	0.0021645	2.12364	KO:WT	0.0695045
neg-3.544_463.12288	peonidin 3-d-glucoside							up	13.7277	3.24e-05	0.0021645	1.8844	KO:WT	0.0936489
neg-3.439_648.24948								up	13.576	2.68e-06	0.0021645	1.94026	KO:WT	0.168113
neg-3.511_569.17891	emricasan							up	13.1738	0.00125697	0.0021645	1.72584	KO:WT	0.183108
pos-3.405_317.1467								up	12.6686	0.000536947	0.0021645	2.02346	KO:WT	0.123006
neg-3.254_469.09665								up	12.5235	0.000196661	0.0021645	1.88389	KO:WT	0.159491
neg-3.267_636.21242								up	12.1993	1.27e-06	0.0021645	1.96955	KO:WT	0.18708
pos-3.303_353.11349								up	11.8897	2.45e-05	0.0021645	2.09537	KO:WT	0.0551658
neg-3.335_548.20543								up	11.8054	0.00047411	0.004329	1.7396	KO:WT	0.0829505
pos-3.194_439.08721								up	11.7676	9.93e-05	0.0021645	2.0581	KO:WT	0.0797251
neg-3.408_499.08967	sodelglitazar							up	11.7656	5.17e-05	0.0021645	1.86532	KO:WT	0.106147
neg-3.626_569.12481								up	11.6521	4.72e-05	0.0021645	1.77	KO:WT	0.171637
pos-3.213_488.15834								up	11.4572	0.0016312	0.00865801	1.81186	KO:WT	0.0660907
neg-6.782_583.34654								up	11.1419	0.00432092	0.004329	1.4913	KO:WT	0.148822
neg-3.423_626.20045								up	10.9616	0.000712056	0.0021645	1.80249	KO:WT	0.173163
pos-3.299_335.10299								up	10.9453	6.9e-05	0.0021645	2.0793	KO:WT	0.137581
pos-3.236_321.14142								up	10.9121	0.000769886	0.0021645	2.01625	KO:WT	0.0961935
neg-3.233_502.13695								up	10.8556	3.6e-05	0.0021645	1.88564	KO:WT	0.101749
pos-3.326_592.18691								up	10.8422	0.000441007	0.0021645	2.07577	KO:WT	0.0935231
neg-3.197_488.15778								up	10.7707	0.000291907	0.0021645	1.75544	KO:WT	0.129164
neg-3.673_473.10679								up	10.399	8.38e-05	0.0021645	1.8986	KO:WT	0.146705
pos-0.996_311.10284								up	10.3916	0.000294555	0.0021645	2.09365	KO:WT	0.166238
neg-1.375_533.11207								up	10.3026	0.000207699	0.0021645	1.92705	KO:WT	0.119318
neg-3.334_408.19158	silafluofen		C18412					up	10.2024	0.00208225	0.0151515	1.58067	KO:WT	0.131504
neg-3.307_501.15309								up	9.95307	0.000221121	0.0021645	1.84707	KO:WT	0.201453
neg-3.256_865.33033								up	9.75734	6.65e-06	0.0021645	1.94859	KO:WT	0.235502
pos-3.409_335.15709								up	9.7449	0.00078609	0.0021645	2.01506	KO:WT	0.0534
neg-3.446_541.15449								up	9.6685	6.18e-05	0.0021645	1.84165	KO:WT	0.167325
neg-3.279_353.11315								up	9.58199	2.01e-05	0.0021645	1.86269	KO:WT	0.136981
pos-1.429_311.10279								up	9.52575	6.84e-05	0.0021645	2.05153	KO:WT	0.089084
pos-1.447_293.09231	triadimefon		C11156					up	9.49984	0.000124236	0.0021645	2.01177	KO:WT	0.0712723
pos-3.41_332.65856								up	9.26431	0.000830245	0.0021645	2.04794	KO:WT	0.0740915
pos-3.615_197.10469	metanephrine	HMDB0004063	C05588	Metabolism|Metabolism	Amino acid metabolism|Global and overview maps	Tyrosine metabolism|Metabolic pathways	map00350|map01100	up	9.22897	0.000257332	0.0021645	2.04541	KO:WT	0.0590639
neg-1.381_303.06246								up	9.16976	0.000206387	0.0021645	1.72104	KO:WT	0.0678584
neg-3.61_447.09471								up	8.9255	0.000420497	0.0021645	1.74412	KO:WT	0.146219
neg-3.392_335.15709								up	8.90316	0.000358206	0.0021645	1.80851	KO:WT	0.0784922
neg-3.251_293.0921	triadimefon		C11156					up	8.883	0.00287063	0.004329	1.69325	KO:WT	0.143578
pos-1.452_273.08396	1-{[5-(2-hydroxyethoxy)-4-oxopentanoyl]oxy}-2,5-pyrrolidinedione							up	8.82634	0.000142446	0.0021645	2.04505	KO:WT	0.145544
neg-3.416_555.16298								up	8.73476	7e-05	0.0021645	1.8334	KO:WT	0.190151
neg-1.618_535.16459								up	8.71728	0.00283078	0.0021645	1.66278	KO:WT	0.0958518
neg-3.709_307.10781								up	8.51737	0.00315451	0.00865801	1.65556	KO:WT	0.174448
pos-1.608_535.16515								up	8.4222	0.000154687	0.0021645	2.00274	KO:WT	0.065835
pos-3.621_515.11825	1-{[(6r,7r)-7-{[(2z)-2-(2-amino-1,3-thiazol-4-yl)-2-(methoxyimino)acetyl]amino}-2-carboxy-8-oxo-5-thia-1-azabicyclo[4.2.0]oct-2-en-3-yl]methyl}-6,7-dihydro-5h-cyclopenta[b]pyridinium							up	8.38252	0.000842787	0.0021645	2.05241	KO:WT	0.050811
pos-3.291_622.19703								up	8.34197	1.15e-05	0.0021645	2.16166	KO:WT	0.129599
neg-3.541_503.11757								up	8.30828	0.00275183	0.00865801	1.624	KO:WT	0.188878
pos-3.197_197.06837	3_4-dihydroxy-l-phenylalanine(l-dopa)							up	8.2594	0.000611784	0.004329	2.01289	KO:WT	0.12522
neg-3.55_462.11482	leptosin	HMDB0037473						up	8.25696	6.22e-06	0.0021645	1.89455	KO:WT	0.191995
neg-3.162_817.21022								up	8.23551	0.000569772	0.0021645	1.75213	KO:WT	0.203515
neg-3.59_402.10832								up	8.2099	0.000379523	0.0021645	1.77632	KO:WT	0.178903
neg-3.283_221.07121								up	7.26351	0.000167868	0.0021645	1.84514	KO:WT	0.134391
pos-3.492_702.26194								up	7.25667	0.000975996	0.0021645	1.98037	KO:WT	0.0901536
neg-3.397_203.11475	acetyl-l-carnitine	HMDB0000201	C02571	Human Diseases	Endocrine and metabolic disease	Insulin resistance	map04931	up	6.9477	0.00141284	0.0021645	1.65252	KO:WT	0.153279
pos-3.495_369.14157								up	6.37272	0.000272522	0.0021645	2.05493	KO:WT	0.0750915
neg-3.245_279.10957								up	6.35983	3.44e-05	0.0021645	1.85952	KO:WT	0.117076
pos-3.236_275.09959	sarmentosin	HMDB0030697	C08340					up	6.09468	0.000202284	0.0021645	1.83728	KO:WT	0.039917
pos-1.401_130.02609	(e)-glutaconate	HMDB0000620	C02214					up	5.90297	0.000497435	0.0021645	2.00341	KO:WT	0.125015
neg-3.213_331.13682	fenpyrazamine							up	5.83041	2.15e-05	0.0021645	1.88508	KO:WT	0.162285
pos-3.807_241.09438	methocarbamol	HMDB0014567						up	5.47111	0.0008196	0.0021645	1.97638	KO:WT	0.241208
neg-3.478_237.09913	carbofuran, 3oh-							up	5.46704	0.000374942	0.0021645	1.86034	KO:WT	0.15643
pos-3.555_221.10464	butylone							up	5.32308	3.95e-06	0.0021645	2.28381	KO:WT	0.150141
pos-3.37_325.10875								up	5.19987	0.000820831	0.0021645	2.10665	KO:WT	0.122686
neg-3.457_525.11339								up	5.10977	0.000860717	0.0021645	1.78125	KO:WT	0.117354
neg-1.021_333.04486	carpropamid		C10932					up	5.04932	0.00253572	0.0021645	1.63199	KO:WT	0.252313
neg-0.996_311.10261								up	5.04073	0.000838156	0.0021645	1.83586	KO:WT	0.183637
pos-3.27_327.13073								up	4.93047	1.85e-05	0.0021645	2.13822	KO:WT	0.0187642
pos-3.838_137.0837	2-hydroxyphenethylamine	HMDB0001065	C02735					up	4.80389	4.05e-06	0.0021645	2.197	KO:WT	0.185529
neg-3.529_279.07647								up	4.78514	0.00329432	0.0021645	1.69379	KO:WT	0.139169
neg-0.951_404.07048								up	4.54445	0.000406281	0.0021645	1.767	KO:WT	0.0525087
pos-3.27_309.1202	ketotifen	HMDB0015056						up	4.51411	3.66e-05	0.0021645	2.11046	KO:WT	0.00815148
neg-3.238_390.12617								up	4.45963	5.8e-05	0.0021645	1.86918	KO:WT	0.126149
neg-1.02_317.07063								up	4.37802	0.00412169	0.0021645	1.57392	KO:WT	0.252962
pos-0.973_233.08841								up	4.3361	0.00106774	0.00865801	1.94054	KO:WT	0.0871626
neg-3.543_247.10436	linamarin	HMDB0033699	C01594	Metabolism|Metabolism|Metabolism	Metabolism of other amino acids|Global and overview maps|Global and overview maps	Cyanoamino acid metabolism|Metabolic pathways|Biosynthesis of secondary metabolites	map00460|map01100|map01110	up	4.25752	0.00122189	0.0021645	1.717	KO:WT	0.239789
pos-3.642_283.09835								up	4.24692	0.00024223	0.0021645	2.09516	KO:WT	0.0599954
neg-1.38_811.14404								up	4.22858	0.0020432	0.0021645	1.70354	KO:WT	0.121771
pos-3.794_213.04529								up	4.15987	4.84e-05	0.0021645	2.1534	KO:WT	0.0904206
neg-3.242_327.13061								up	4.09988	6.11e-05	0.0021645	1.89156	KO:WT	0.0818009
pos-3.969_213.04529								up	4.07933	1.13e-05	0.0021645	2.19002	KO:WT	0.149786
neg-3.611_515.11735	1-{[(6r,7r)-7-{[(2z)-2-(2-amino-1,3-thiazol-4-yl)-2-(methoxyimino)acetyl]amino}-2-carboxy-8-oxo-5-thia-1-azabicyclo[4.2.0]oct-2-en-3-yl]methyl}-6,7-dihydro-5h-cyclopenta[b]pyridinium							up	3.99556	0.00226457	0.0021645	1.77504	KO:WT	0.0489591
neg-1.375_495.09834								up	3.98936	0.00163726	0.0021645	1.76394	KO:WT	0.123658
neg-3.362_626.17072								up	3.94637	0.00510228	0.0021645	1.69705	KO:WT	0.122492
neg-4.078_243.08858	alonimid							up	3.93344	0.00128766	0.004329	1.74515	KO:WT	0.0896598
pos-1.392_279.131								up	3.88515	0.000692956	0.0021645	2.0487	KO:WT	0.0651846
neg-3.952_169.05521								up	3.86867	6.76e-06	0.0021645	1.97131	KO:WT	0.0471103
neg-3.506_468.13411								up	3.83804	8.13e-05	0.0021645	1.84411	KO:WT	0.129843
neg-3.904_148.05164	trans-cinnamic acid	HMDB0000930	C00423	Metabolism|Metabolism|Metabolism|Metabolism|Metabolism|Metabolism|Metabolism|Metabolism|Metabolism|Metabolism	Metabolism of cofactors and vitamins|Amino acid metabolism|Biosynthesis of other secondary metabolites|Biosynthesis of other secondary metabolites|Chemical structure transformation maps|Chemical structure transformation maps|Global and overview maps|Global and overview maps|Global and overview maps|Global and overview maps	Ubiquinone and other terpenoid-quinone biosynthesis|Phenylalanine metabolism|Phenylpropanoid biosynthesis|Biosynthesis of various secondary metabolites - part 2|Biosynthesis of plant secondary metabolites|Biosynthesis of plant hormones|Metabolic pathways|Biosynthesis of secondary metabolites|Microbial metabolism in diverse environments|Degradation of aromatic compounds	map00130|map00360|map00940|map00998|map01060|map01070|map01100|map01110|map01120|map01220	up	3.83235	0.00469701	0.0021645	1.69879	KO:WT	0.0558771
pos-3.739_243.11003								up	3.79149	0.000577242	0.0021645	2.03024	KO:WT	0.125273
pos-3.84_254.12587	midodrine	HMDB0014356	C07890					up	3.74692	1.2e-05	0.0021645	2.22393	KO:WT	0.0805791
neg-1.427_221.07117								up	3.71888	0.000905109	0.004329	1.7653	KO:WT	0.180363
neg-3.905_354.10654								up	3.65272	1.04e-05	0.0021645	1.93932	KO:WT	0.12984
neg-3.504_439.14314								up	3.57362	0.000827637	0.0021645	1.77247	KO:WT	0.125031
pos-1.379_261.12041	lotaustralin	HMDB0033865	C08334	Metabolism|Metabolism	Metabolism of other amino acids|Global and overview maps	Cyanoamino acid metabolism|Biosynthesis of secondary metabolites	map00460|map01110	up	3.5261	0.000706523	0.0021645	2.05122	KO:WT	0.0671251
neg-3.74_226.11955	unii:ol56191m6n							up	3.44564	0.0001945	0.0021645	1.91138	KO:WT	0.0472961
pos-3.748_257.12563								up	3.43387	0.000447075	0.0021645	1.92328	KO:WT	0.279649
pos-1.387_122.04692								up	3.43314	0.00069708	0.0021645	2.04596	KO:WT	0.0671251
neg-3.392_279.07646								up	3.43183	0.00091282	0.004329	1.71144	KO:WT	0.0284869
pos-1.437_233.08893								up	3.41559	0.00112792	0.00865801	1.97287	KO:WT	0.0781093
pos-3.255_291.10999								up	3.25747	0.000471866	0.0021645	1.99418	KO:WT	0.151004
neg-3.907_340.1102	diphenadione		C18698					up	3.22367	0.000244328	0.0021645	1.7735	KO:WT	0.250263
neg-3.475_369.14103								up	3.22342	0.00145609	0.0021645	1.70513	KO:WT	0.124243
pos-1.533_220.05124	amcc	HMDB0041942	C11490					up	3.21511	0.000388756	0.0021645	1.97547	KO:WT	0.122873
neg-3.904_394.0382								up	3.18056	7.37e-06	0.0021645	1.946	KO:WT	0.161009
neg-3.42_390.10829								up	3.15352	0.00068372	0.0021645	1.82775	KO:WT	0.078569
neg-0.967_522.10912	cefoselis		C11210					up	3.08046	0.00409473	0.0151515	1.5499	KO:WT	0.215415
pos-3.836_213.04521								up	3.04828	1.85e-05	0.0021645	2.22703	KO:WT	0.145912
pos-3.735_261.12056	lotaustralin	HMDB0033865	C08334	Metabolism|Metabolism	Metabolism of other amino acids|Global and overview maps	Cyanoamino acid metabolism|Biosynthesis of secondary metabolites	map00460|map01110	up	3.04287	0.00052608	0.0021645	2.14678	KO:WT	0.104104
neg-3.79_197.10413								up	3.0074	8.98e-05	0.0021645	1.84469	KO:WT	0.106081
pos-3.36_183.10036	nalpha_nalpha-dimethyl-l-histidine							up	2.98631	0.000457116	0.004329	2.02057	KO:WT	0.0475901
neg-3.821_254.12567	midodrine	HMDB0014356	C07890					up	2.98158	0.00299239	0.0021645	1.72542	KO:WT	0.0928326
pos-4.225_319.25005	5,8,11,14-eicosatetraenamide, n-hydroxy-, (all-z)							up	2.86311	0.00140637	0.00865801	1.93669	KO:WT	0.0920073
neg-1.009_148.03637	d-hydroxyglutaric acid							up	2.86262	0.0054252	0.0021645	1.62199	KO:WT	0.128138
neg-1.384_246.05353	2_3'_4_6-tetrahydroxybenzophenone							up	2.8374	0.000514637	0.0021645	1.79501	KO:WT	0.11304
neg-0.978_102.03087								up	2.82559	0.00528408	0.0021645	1.6243	KO:WT	0.121691
neg-3.904_339.11426	cyprazepam							up	2.80252	0.00187299	0.004329	1.62514	KO:WT	0.242801
neg-1.377_506.11415								up	2.76029	0.00146044	0.0151515	1.70268	KO:WT	0.111476
pos-3.198_306.08718								up	2.74697	0.000961958	0.004329	1.91311	KO:WT	0.188454
pos-3.896_187.06272	dl-tryptophan	HMDB0013609	C00525					up	2.73154	0.00126127	0.004329	1.94112	KO:WT	0.221921
neg-3.395_332.04889								up	2.69929	0.00126936	0.0021645	1.92607	KO:WT	0.0908401
neg-0.97_838.15311	beta-alanyl-coa	HMDB0006805	C02335	Metabolism|Metabolism	Metabolism of other amino acids|Carbohydrate metabolism	beta-Alanine metabolism|Propanoate metabolism	map00410|map00640	up	2.684	0.00570821	0.0151515	1.62488	KO:WT	0.187754
neg-3.369_531.11219								up	2.5327	0.00357831	0.004329	1.61593	KO:WT	0.198102
neg-3.471_183.06022								up	2.44377	0.000398404	0.0021645	1.84699	KO:WT	0.0750201
pos-3.624_273.0993	l-thyronine	HMDB0000667						up	2.43725	0.000184897	0.0021645	2.0451	KO:WT	0.144175
pos-3.701_147.06802	3-methyloxindole		C02366					up	2.4218	3.44e-05	0.0021645	2.1369	KO:WT	0.181403
neg-3.249_207.08854	methylone		C20126					up	2.39109	0.000845987	0.004329	1.74972	KO:WT	0.0693408
pos-0.829_363.77146								up	2.38861	0.00028642	0.0021645	2.0128	KO:WT	0.156598
neg-3.469_136.05154	[similar to: 2-[2-(1h-pyrazol-5-ylmethylidene)hydrazono]-1,3-thiazolan-4-one; mass: -72.9856]							up	2.37113	0.000346318	0.0021645	1.86058	KO:WT	0.0707694
neg-3.235_603.04262								up	2.35281	0.00476035	0.004329	1.54035	KO:WT	0.136917
pos-3.663_197.06845	3_4-dihydroxy-l-phenylalanine(l-dopa)							up	2.35271	0.00170566	0.0021645	1.9009	KO:WT	0.133564
pos-6.654_264.17156	methyl 3,5-di-tert-butyl-4-hydroxybenzoate							up	2.33486	0.000209827	0.0021645	2.11101	KO:WT	0.146937
neg-3.496_150.03427	2-hydroxy-4-methylthiobutanoic acid	HMDB0037115						up	2.32422	0.000716625	0.0021645	1.80248	KO:WT	0.0826109
neg-1.379_838.15496	beta-alanyl-coa	HMDB0006805	C02335	Metabolism|Metabolism	Metabolism of other amino acids|Carbohydrate metabolism	beta-Alanine metabolism|Propanoate metabolism	map00410|map00640	up	2.31866	0.00419863	0.004329	1.70667	KO:WT	0.117793
neg-3.445_316.07185	3-[[(2r)-2-amino-2-carboxyethyl]thio]-5-hydroxy-l-tyrosine							up	2.31835	0.0031217	0.004329	1.5401	KO:WT	0.150536
neg-1.379_307.05382								up	2.2745	0.000495457	0.0021645	1.84728	KO:WT	0.0747743
neg-1.383_343.03029	prothioconazole		C18888					up	2.25143	0.000515964	0.0021645	1.84473	KO:WT	0.0714214
neg-0.939_550.13972	cefclidin		C11202					up	2.247	1.12e-05	0.0021645	1.81712	KO:WT	0.203219
pos-1.387_174.09982	n5-ethyl-l-glutamine	HMDB0034365	C01047					up	2.23847	0.00131379	0.00865801	1.92119	KO:WT	0.138171
neg-3.388_407.17113								up	2.1995	0.000853321	0.0021645	1.70891	KO:WT	0.0750937
neg-3.473_289.97587								up	2.19141	0.00218051	0.0021645	1.67614	KO:WT	0.0774689
pos-0.799_437.72432								up	2.1769	0.00147291	0.0021645	1.87038	KO:WT	0.227982
pos-3.893_200.09427	4,4'-oxydianiline		C14759					up	2.17528	0.0015486	0.004329	1.99024	KO:WT	0.078991
neg-3.47_120.05687								up	2.15116	0.00243207	0.0021645	1.70205	KO:WT	0.044134
neg-3.904_120.05656	phenylacetaldehyde	HMDB0006236	C00601	Metabolism|Metabolism|Metabolism|Metabolism	Amino acid metabolism|Xenobiotics biodegradation and metabolism|Global and overview maps|Global and overview maps	Phenylalanine metabolism|Styrene degradation|Metabolic pathways|Microbial metabolism in diverse environments	map00360|map00643|map01100|map01120	up	2.14603	2.74e-05	0.0021645	1.96592	KO:WT	0.0331846
neg-0.951_343.03027	prothioconazole		C18888					up	2.0934	0.000338208	0.0021645	1.79589	KO:WT	0.0869957
pos-0.83_515.72012								up	2.06117	0.000144769	0.0021645	2.07951	KO:WT	0.139111
neg-0.949_307.05382								up	2.0544	0.000419814	0.0021645	1.80626	KO:WT	0.0984103
pos-5.139_329.32798	(2s,3s)-2-(dimethylamino)-1,3-octadecanediol							up	2.05038	0.0016152	0.004329	1.89912	KO:WT	0.142277
neg-1.379_522.109	cefoselis		C11210					up	2.04857	0.00507428	0.0151515	1.63213	KO:WT	0.0972791
pos-3.454_306.08763								up	2.04004	0.000841296	0.0021645	2.0366	KO:WT	0.0501037
pos-3.295_265.14195								down	0.498704	0.000314628	0.0021645	2.02419	KO:WT	0.124912
neg-0.945_227.08938								down	0.498047	0.00361046	0.0021645	1.69269	KO:WT	0.137395
neg-1.381_514.14464	s-formylmycothiol		C06718					down	0.497553	0.000713381	0.0021645	1.78304	KO:WT	0.0911209
neg-0.945_169.99707	heptafluoropropane							down	0.491236	1.46e-05	0.0021645	1.9434	KO:WT	0.111721
pos-3.412_393.11958	dihydromacarpine		C05316	Metabolism|Metabolism|Metabolism	Biosynthesis of other secondary metabolites|Global and overview maps|Global and overview maps	Isoquinoline alkaloid biosynthesis|Metabolic pathways|Biosynthesis of secondary metabolites	map00950|map01100|map01110	down	0.490277	0.000472839	0.0021645	2.06874	KO:WT	0.0752639
pos-1.46_289.12637								down	0.488787	0.000535783	0.004329	2.04627	KO:WT	0.0401877
neg-3.209_367.13651								down	0.488211	0.000821232	0.0021645	1.7503	KO:WT	0.120894
pos-3.445_351.14187								down	0.487556	0.00174716	0.004329	1.98765	KO:WT	0.0560539
pos-0.823_199.03275								down	0.485402	0.0010218	0.0021645	1.98746	KO:WT	0.0614751
pos-0.825_214.9566	dcvc		C20317					down	0.484923	0.00167676	0.0021645	2.02739	KO:WT	0.025112
neg-1.067_232.9234								down	0.48122	0.00209489	0.0021645	1.72624	KO:WT	0.0478377
neg-1.435_289.1262								down	0.480968	0.000778021	0.004329	1.77559	KO:WT	0.0366171
neg-1.382_367.10973								down	0.47657	0.00314219	0.00865801	1.65043	KO:WT	0.0861582
neg-0.83_270.9355								down	0.473282	0.00244621	0.0021645	1.73696	KO:WT	0.0742422
pos-3.287_858.27587								down	0.467321	1.3e-05	0.0021645	2.20938	KO:WT	0.0671722
neg-3.198_452.10865	9,10-dihydro-10- (3,4-dihydroxyphenyl) -pyrano [ 2,3-h ] catechin-8-one							down	0.463152	0.00465791	0.00865801	1.55842	KO:WT	0.153614
neg-3.268_858.27522								down	0.45429	0.000350222	0.0021645	1.90077	KO:WT	0.0818938
neg-0.868_220.06839								down	0.452902	0.00262867	0.004329	1.61172	KO:WT	0.190474
pos-3.347_1013.52719								down	0.450644	0.000969958	0.0021645	1.89077	KO:WT	0.153971
neg-0.796_199.02353								down	0.448232	0.00149639	0.0021645	1.74297	KO:WT	0.194821
neg-5.789_342.27554	icosanedioic acid							down	0.438523	0.00203908	0.0021645	1.76236	KO:WT	0.131612
pos-0.826_177.00073								down	0.437693	0.00107039	0.0021645	2.04158	KO:WT	0.110624
neg-3.423_351.1418								down	0.433699	0.00154551	0.004329	1.7415	KO:WT	0.13405
pos-1.535_250.06159	gamma-glutamylcysteine	HMDB0001049	C00669	Metabolism|Metabolism|Metabolism|Cellular Processes	Metabolism of other amino acids|Global and overview maps|Global and overview maps|Cell growth and death	Glutathione metabolism|Metabolic pathways|Biosynthesis of cofactors|Ferroptosis	map00480|map01100|map01240|map04216	down	0.433303	7.07e-05	0.0021645	2.11041	KO:WT	0.108535
neg-1.824_313.10094								down	0.425254	0.00252774	0.0021645	1.56748	KO:WT	0.108605
pos-0.82_198.98276								down	0.420693	0.000882293	0.0021645	2.07396	KO:WT	0.0771024
pos-3.286_920.18931								down	0.408196	0.0018134	0.0021645	1.8614	KO:WT	0.186695
neg-3.385_393.11932	dihydromacarpine		C05316	Metabolism|Metabolism|Metabolism	Biosynthesis of other secondary metabolites|Global and overview maps|Global and overview maps	Isoquinoline alkaloid biosynthesis|Metabolic pathways|Biosynthesis of secondary metabolites	map00950|map01100|map01110	down	0.407149	0.00462544	0.00865801	1.69838	KO:WT	0.0807808
pos-3.286_460.09486								down	0.405716	0.00163755	0.004329	1.85153	KO:WT	0.201196
pos-3.205_1022.4749								down	0.405286	0.00170885	0.0021645	1.92636	KO:WT	0.078441
neg-1.38_216.07341								down	0.402467	0.00104901	0.004329	1.70379	KO:WT	0.214068
pos-3.38_426.15608								down	0.402129	0.000878168	0.0021645	1.94068	KO:WT	0.142816
pos-0.845_521.88202								down	0.39857	0.000507623	0.0021645	1.96704	KO:WT	0.20289
neg-3.232_125.01391	taurine	HMDB0000251	C00245	Metabolism|Metabolism|Metabolism|Metabolism|Environmental Information Processing|Environmental Information Processing	Lipid metabolism|Metabolism of other amino acids|Energy metabolism|Global and overview maps|Membrane transport|Signaling molecules and interaction	Primary bile acid biosynthesis|Taurine and hypotaurine metabolism|Sulfur metabolism|Metabolic pathways|ABC transporters|Neuroactive ligand-receptor interaction	map00120|map00430|map00920|map01100|map02010|map04080	down	0.392434	6.97e-05	0.0021645	1.85616	KO:WT	0.177601
neg-0.97_104.01032	malonic acid	HMDB0000691	C00383	Metabolism|Metabolism|Metabolism|Metabolism|Metabolism	Lipid metabolism|Nucleotide metabolism|Metabolism of other amino acids|Global and overview maps|Global and overview maps	Fatty acid biosynthesis|Pyrimidine metabolism|beta-Alanine metabolism|Metabolic pathways|Fatty acid metabolism	map00061|map00240|map00410|map01100|map01212	down	0.386538	0.000486976	0.004329	1.71444	KO:WT	0.1474
neg-1.529_373.11062								down	0.385398	0.000817816	0.0021645	1.80813	KO:WT	0.160953
neg-3.186_1022.47375								down	0.377063	0.000226807	0.0021645	1.80549	KO:WT	0.150426
neg-1.805_267.09536	adenosine	HMDB0000050	C00212	Metabolism|Metabolism|Environmental Information Processing|Environmental Information Processing|Environmental Information Processing|Environmental Information Processing|Environmental Information Processing|Organismal Systems|Organismal Systems|Organismal Systems|Human Diseases|Human Diseases|Human Diseases	Nucleotide metabolism|Global and overview maps|Membrane transport|Signal transduction|Signal transduction|Signal transduction|Signaling molecules and interaction|Circulatory system|Endocrine system|Endocrine system|Neurodegenerative disease|Substance dependence|Substance dependence	Purine metabolism|Metabolic pathways|ABC transporters|cGMP-PKG signaling pathway|cAMP signaling pathway|Sphingolipid signaling pathway|Neuroactive ligand-receptor interaction|Vascular smooth muscle contraction|Regulation of lipolysis in adipocytes|Renin secretion|Parkinson disease|Morphine addiction|Alcoholism	map00230|map01100|map02010|map04022|map04024|map04071|map04080|map04270|map04923|map04924|map05012|map05032|map05034	down	0.376783	0.00112258	0.0021645	1.65968	KO:WT	0.0840347
neg-3.171_1205.38603								down	0.371613	0.000296203	0.0021645	1.84629	KO:WT	0.144182
neg-1.41_233.08882								down	0.366325	0.00283494	0.00865801	1.67873	KO:WT	0.140387
neg-3.233_663.16298								down	0.360281	0.0015515	0.004329	1.68436	KO:WT	0.170634
neg-1.51_205.05744								down	0.354962	0.00519745	0.0021645	1.69602	KO:WT	0.1714
neg-3.249_382.10325								down	0.352152	0.000392225	0.004329	1.79203	KO:WT	0.161156
pos-0.819_451.08095								down	0.349862	0.000867382	0.0021645	2.02668	KO:WT	0.0774531
pos-0.871_158.06852	4-methylene-l-glutamine		C01109	Metabolism	Carbohydrate metabolism	C5-Branched dibasic acid metabolism	map00660	down	0.349722	0.000778257	0.004329	2.01144	KO:WT	0.0731166
neg-1.036_205.05744								down	0.345417	0.00305753	0.0021645	1.69892	KO:WT	0.105179
neg-3.378_524.12947								down	0.336043	0.0040141	0.0021645	1.65847	KO:WT	0.192524
neg-1.584_369.0825								down	0.312056	0.000103272	0.0021645	1.89157	KO:WT	0.102056
neg-1.572_244.06839	uridine	HMDB0000296	C00299	Metabolism|Metabolism|Environmental Information Processing	Nucleotide metabolism|Global and overview maps|Membrane transport	Pyrimidine metabolism|Metabolic pathways|ABC transporters	map00240|map01100|map02010	down	0.303836	4.38e-05	0.0021645	1.92535	KO:WT	0.0662282
pos-4.18_136.09959	m-xylylenediamine							down	0.301884	0.000570388	0.0021645	1.99375	KO:WT	0.0705952
neg-3.218_288.09472	iprobenfos	HMDB0031768	C15230					down	0.295097	0.000403015	0.0021645	1.76189	KO:WT	0.106041
neg-0.887_175.09456								down	0.288097	0.00197082	0.0021645	1.76294	KO:WT	0.0794525
neg-1.38_307.08244	glutathione	HMDB0000125	C00051	Metabolism|Metabolism|Metabolism|Metabolism|Environmental Information Processing|Cellular Processes|Organismal Systems|Organismal Systems|Human Diseases|Human Diseases	Amino acid metabolism|Metabolism of other amino acids|Global and overview maps|Global and overview maps|Membrane transport|Cell growth and death|Endocrine system|Digestive system|Cancer: overview|Cardiovascular disease	Cysteine and methionine metabolism|Glutathione metabolism|Metabolic pathways|Biosynthesis of cofactors|ABC transporters|Ferroptosis|Thyroid hormone synthesis|Bile secretion|Chemical carcinogenesis - reactive oxygen species|Diabetic cardiomyopathy	map00270|map00480|map01100|map01240|map02010|map04216|map04918|map04976|map05208|map05415	down	0.285207	0.00430558	0.004329	1.68085	KO:WT	0.114825
neg-0.887_132.08908								down	0.271718	0.00172346	0.0021645	1.77937	KO:WT	0.0734003
neg-3.176_819.39521								down	0.271652	0.00121088	0.0021645	1.78759	KO:WT	0.0796871
neg-3.222_242.08932	thymidine	HMDB0000273	C00214	Metabolism|Metabolism	Nucleotide metabolism|Global and overview maps	Pyrimidine metabolism|Metabolic pathways	map00240|map01100	down	0.267834	5.77e-05	0.0021645	1.94458	KO:WT	0.0673414
neg-3.264_380.04948								down	0.265711	0.00135532	0.0021645	1.79628	KO:WT	0.141306
neg-1.582_307.06388								down	0.264539	8.57e-05	0.0021645	1.83785	KO:WT	0.255194
pos-3.199_616.31641								down	0.256966	0.00155716	0.0021645	1.88754	KO:WT	0.0991759
pos-1.577_351.98735								down	0.239734	0.000214717	0.0021645	2.10164	KO:WT	0.129378
pos-0.844_594.89793								down	0.234326	0.00106189	0.0021645	1.93937	KO:WT	0.11371
pos-3.726_508.19731								down	0.230859	7.21e-05	0.0021645	2.1046	KO:WT	0.126949
neg-0.983_280.04495								down	0.228207	0.000503914	0.0021645	1.83109	KO:WT	0.195763
neg-3.402_299.08146	chlordiazepoxide	HMDB0014618						down	0.211853	0.00417738	0.0021645	1.74874	KO:WT	0.105057
pos-0.843_578.9246								down	0.195834	0.000520107	0.0021645	1.98355	KO:WT	0.0890916
neg-3.18_876.41662								down	0.181707	0.000831888	0.0021645	1.7228	KO:WT	0.108453
pos-3.326_289.10872								down	0.161098	2.27e-05	0.0021645	2.11511	KO:WT	0.189701
pos-3.324_578.21744								down	0.155161	4.81e-05	0.0021645	2.04797	KO:WT	0.273548
neg-3.691_392.10945								down	0.0950444	0.00166283	0.0021645	1.73299	KO:WT	0.0669647
