# Supplementary material for: Insights Into the Impact of Small RNA SprC on the Metabolism and Virulence of Staphylococcus aureus
Source: Front Cell Infect Microbiol. 2022 Feb 23;12:746746. doi: 10.3389/fcimb.2022.746746 (PMC8905650; doi:10.3389/fcimb.2022.746746)
Supplement: Supplementary Sequencing Data — Partial sequence of pOS1-sprC. [file DataSheet_1.zip]

Archive with 1 entries (1 files):
- Supplementary sequencing data-pSO1-sprC.ab1
